# Supplementary material for: (PS)2-v2: template-based protein structure prediction server
Source: BMC Bioinformatics. 2009 Oct 31;10:366. doi: 10.1186/1471-2105-10-366 (PMC2775752; doi:10.1186/1471-2105-10-366)
Supplement: Additional file 1 — Program. The (PS)2-v2 program. [file 1471-2105-10-366-S1.gz]

Archive with 21,043 entries (21,028 files):
- ps2v2
- ps2v2/bin
- ps2v2/bin/parm
- ps2v2/bin/s2a2align
- ps2v2/bin/s2a2search
- ps2v2/bin/runpsipred
- ps2v2/test
- ps2v2/test/test.seq
- ps2v2/ps2v2.pm
- ps2v2/ps2v2
- ps2v2/README
- ps2v2/databases
- ps2v2/databases/SeqSS
- ps2v2/databases/SeqSS/12e8H
- ps2v2/databases/SeqSS/12asA
- ps2v2/databases/SeqSS/1914A
- ps2v2/databases/SeqSS/16pkA
- ps2v2/databases/SeqSS/16vpA
- ps2v2/databases/SeqSS/256bA
- ps2v2/databases/SeqSS/351cA
- ps2v2/databases/SeqSS/32c2B
- ps2v2/databases/SeqSS/43c9A
- ps2v2/databases/SeqSS/43c9B
- ps2v2/databases/SeqSS/1a02F
- ps2v2/databases/SeqSS/1a03A
- ps2v2/databases/SeqSS/1a04A
- ps2v2/databases/SeqSS/1a05A
- ps2v2/databases/SeqSS/1a06A
- ps2v2/databases/SeqSS/1a12A
- ps2v2/databases/SeqSS/1a17A
- ps2v2/databases/SeqSS/1a21B
- ps2v2/databases/SeqSS/1a25A
- ps2v2/databases/SeqSS/1a31A
- ps2v2/databases/SeqSS/1a32A
- ps2v2/databases/SeqSS/1a34A
- ps2v2/databases/SeqSS/1a41A
- ps2v2/databases/SeqSS/1a0aA
- ps2v2/databases/SeqSS/1a0cA
- ps2v2/databases/SeqSS/1a0dA
- ps2v2/databases/SeqSS/1a0eA
- ps2v2/databases/SeqSS/1a0hA
- ps2v2/databases/SeqSS/1a0iA
- ps2v2/databases/SeqSS/1a53A
- ps2v2/databases/SeqSS/1a0jA
- ps2v2/databases/SeqSS/1a56A
- ps2v2/databases/SeqSS/1a57A
- ps2v2/databases/SeqSS/1a58A
- ps2v2/databases/SeqSS/1a59A
- ps2v2/databases/SeqSS/1a0pA
- ps2v2/databases/SeqSS/1a0qH
- ps2v2/databases/SeqSS/1a1hA
- ps2v2/databases/SeqSS/1a0rP
- ps2v2/databases/SeqSS/1a62A
- ps2v2/databases/SeqSS/1a0sP
- ps2v2/databases/SeqSS/1a2aA
- ps2v2/databases/SeqSS/1a66A
- ps2v2/databases/SeqSS/1a70A
- ps2v2/databases/SeqSS/1a1tA
- ps2v2/databases/SeqSS/1a73A
- ps2v2/databases/SeqSS/1a75B
- ps2v2/databases/SeqSS/1a1wA
- ps2v2/databases/SeqSS/1a3aC
- ps2v2/databases/SeqSS/1a76A
- ps2v2/databases/SeqSS/1a1xA
- ps2v2/databases/SeqSS/1a3cA
- ps2v2/databases/SeqSS/1a78A
- ps2v2/databases/SeqSS/1a2oA
- ps2v2/databases/SeqSS/1a79A
- ps2v2/databases/SeqSS/1a2pA
- ps2v2/databases/SeqSS/1a81A
- ps2v2/databases/SeqSS/1a81E
- ps2v2/databases/SeqSS/1a2xB
- ps2v2/databases/SeqSS/1a87A
- ps2v2/databases/SeqSS/1a2yA
- ps2v2/databases/SeqSS/1a2yB
- ps2v2/databases/SeqSS/1a88A
- ps2v2/databases/SeqSS/1a2zA
- ps2v2/databases/SeqSS/1a4eA
- ps2v2/databases/SeqSS/1a3pA
- ps2v2/databases/SeqSS/1a4fA
- ps2v2/databases/SeqSS/1a3qA
- ps2v2/databases/SeqSS/1a3rH
- ps2v2/databases/SeqSS/1a92A
- ps2v2/databases/SeqSS/1a4iB
- ps2v2/databases/SeqSS/1a93A
- ps2v2/databases/SeqSS/1a93B
- ps2v2/databases/SeqSS/1a3wA
- ps2v2/databases/SeqSS/1a4mA
- ps2v2/databases/SeqSS/1a4oA
- ps2v2/databases/SeqSS/1a99A
- ps2v2/databases/SeqSS/1a5eA
- ps2v2/databases/SeqSS/1a4pA
- ps2v2/databases/SeqSS/1a5fH
- ps2v2/databases/SeqSS/1a4sA
- ps2v2/databases/SeqSS/1a5iA
- ps2v2/databases/SeqSS/1a5jA
- ps2v2/databases/SeqSS/1a6bB
- ps2v2/databases/SeqSS/1a6cA
- ps2v2/databases/SeqSS/1a6dA
- ps2v2/databases/SeqSS/1a6dB
- ps2v2/databases/SeqSS/1a6fA
- ps2v2/databases/SeqSS/1a5rA
- ps2v2/databases/SeqSS/1a5tA
- ps2v2/databases/SeqSS/1a6jB
- ps2v2/databases/SeqSS/1b04B
- ps2v2/databases/SeqSS/1b06A
- ps2v2/databases/SeqSS/1a6mA
- ps2v2/databases/SeqSS/1a5zA
- ps2v2/databases/SeqSS/1b09A
- ps2v2/databases/SeqSS/1a6qA
- ps2v2/databases/SeqSS/1a7gE
- ps2v2/databases/SeqSS/1a6sA
- ps2v2/databases/SeqSS/1b12A
- ps2v2/databases/SeqSS/1a7iA
- ps2v2/databases/SeqSS/1a6tB
- ps2v2/databases/SeqSS/1a7jA
- ps2v2/databases/SeqSS/1a6yB
- ps2v2/databases/SeqSS/1a8dA
- ps2v2/databases/SeqSS/1a6zA
- ps2v2/databases/SeqSS/1a7sA
- ps2v2/databases/SeqSS/1b22A
- ps2v2/databases/SeqSS/1b25A
- ps2v2/databases/SeqSS/1a8lA
- ps2v2/databases/SeqSS/1a7wA
- ps2v2/databases/SeqSS/1a8pA
- ps2v2/databases/SeqSS/1a8qA
- ps2v2/databases/SeqSS/1a8rA
- ps2v2/databases/SeqSS/1b31A
- ps2v2/databases/SeqSS/1a8sA
- ps2v2/databases/SeqSS/1b33A
- ps2v2/databases/SeqSS/1b34A
- ps2v2/databases/SeqSS/1b34B
- ps2v2/databases/SeqSS/1b33N
- ps2v2/databases/SeqSS/1b35A
- ps2v2/databases/SeqSS/1b35B
- ps2v2/databases/SeqSS/1b35C
- ps2v2/databases/SeqSS/1b35D
- ps2v2/databases/SeqSS/1b37B
- ps2v2/databases/SeqSS/1a9nB
- ps2v2/databases/SeqSS/1a8yA
- ps2v2/databases/SeqSS/1a9nC
- ps2v2/databases/SeqSS/1b41A
- ps2v2/databases/SeqSS/1b43A
- ps2v2/databases/SeqSS/1b0aA
- ps2v2/databases/SeqSS/1a9wE
- ps2v2/databases/SeqSS/1b0bA
- ps2v2/databases/SeqSS/1a9xA
- ps2v2/databases/SeqSS/1a9xB
- ps2v2/databases/SeqSS/1b48A
- ps2v2/databases/SeqSS/1b50A
- ps2v2/databases/SeqSS/1b56A
- ps2v2/databases/SeqSS/1b1cA
- ps2v2/databases/SeqSS/1b0nA
- ps2v2/databases/SeqSS/1b0nB
- ps2v2/databases/SeqSS/1b63A
- ps2v2/databases/SeqSS/1b0uA
- ps2v2/databases/SeqSS/1b64A
- ps2v2/databases/SeqSS/1b65A
- ps2v2/databases/SeqSS/1b66A
- ps2v2/databases/SeqSS/1b0xA
- ps2v2/databases/SeqSS/1b67A
- ps2v2/databases/SeqSS/1b0yA
- ps2v2/databases/SeqSS/1b0zA
- ps2v2/databases/SeqSS/1b72A
- ps2v2/databases/SeqSS/1b73A
- ps2v2/databases/SeqSS/1b1uA
- ps2v2/databases/SeqSS/1b3aA
- ps2v2/databases/SeqSS/1b1xA
- ps2v2/databases/SeqSS/1b77A
- ps2v2/databases/SeqSS/1b3cA
- ps2v2/databases/SeqSS/1b1yA
- ps2v2/databases/SeqSS/1b78A
- ps2v2/databases/SeqSS/1b79B
- ps2v2/databases/SeqSS/1b2pA
- ps2v2/databases/SeqSS/1b3iA
- ps2v2/databases/SeqSS/1b4aA
- ps2v2/databases/SeqSS/1b2wH
- ps2v2/databases/SeqSS/1b4bA
- ps2v2/databases/SeqSS/1b88A
- ps2v2/databases/SeqSS/1b3oA
- ps2v2/databases/SeqSS/1b3oB
- ps2v2/databases/SeqSS/1b89A
- ps2v2/databases/SeqSS/1b4fB
- ps2v2/databases/SeqSS/1b3qB
- ps2v2/databases/SeqSS/1b3tA
- ps2v2/databases/SeqSS/1b93B
- ps2v2/databases/SeqSS/1b3uA
- ps2v2/databases/SeqSS/1b4jL
- ps2v2/databases/SeqSS/1b5eA
- ps2v2/databases/SeqSS/1b4pA
- ps2v2/databases/SeqSS/1b5fA
- ps2v2/databases/SeqSS/1b4qA
- ps2v2/databases/SeqSS/1b5fB
- ps2v2/databases/SeqSS/1b4rA
- ps2v2/databases/SeqSS/1b4uA
- ps2v2/databases/SeqSS/1b4uB
- ps2v2/databases/SeqSS/1b6aA
- ps2v2/databases/SeqSS/1b5lA
- ps2v2/databases/SeqSS/1b5pA
- ps2v2/databases/SeqSS/1b6gA
- ps2v2/databases/SeqSS/1c01A
- ps2v2/databases/SeqSS/1b5sA
- ps2v2/databases/SeqSS/1b7bA
- ps2v2/databases/SeqSS/1c07A
- ps2v2/databases/SeqSS/1b7eA
- ps2v2/databases/SeqSS/1b7fA
- ps2v2/databases/SeqSS/1b7gO
- ps2v2/databases/SeqSS/1c12B
- ps2v2/databases/SeqSS/1b8aA
- ps2v2/databases/SeqSS/1c17M
- ps2v2/databases/SeqSS/1b8dA
- ps2v2/databases/SeqSS/1b8dB
- ps2v2/databases/SeqSS/1b8iA
- ps2v2/databases/SeqSS/1b8iB
- ps2v2/databases/SeqSS/1b8kA
- ps2v2/databases/SeqSS/1c25A
- ps2v2/databases/SeqSS/1b9bB
- ps2v2/databases/SeqSS/1b7yA
- ps2v2/databases/SeqSS/1b7yB
- ps2v2/databases/SeqSS/1c28B
- ps2v2/databases/SeqSS/1c28C
- ps2v2/databases/SeqSS/1b8oA
- ps2v2/databases/SeqSS/1b8pA
- ps2v2/databases/SeqSS/1b9hA
- ps2v2/databases/SeqSS/1b8tA
- ps2v2/databases/SeqSS/1b9lA
- ps2v2/databases/SeqSS/1b8wA
- ps2v2/databases/SeqSS/1b9mA
- ps2v2/databases/SeqSS/1b8xA
- ps2v2/databases/SeqSS/1b9oA
- ps2v2/databases/SeqSS/1b8zA
- ps2v2/databases/SeqSS/1b9pA
- ps2v2/databases/SeqSS/1b9rA
- ps2v2/databases/SeqSS/1c41A
- ps2v2/databases/SeqSS/1b9uA
- ps2v2/databases/SeqSS/1c44A
- ps2v2/databases/SeqSS/1c0aA
- ps2v2/databases/SeqSS/1b9wA
- ps2v2/databases/SeqSS/1b9xC
- ps2v2/databases/SeqSS/1c49A
- ps2v2/databases/SeqSS/1c52A
- ps2v2/databases/SeqSS/1c53A
- ps2v2/databases/SeqSS/1c55A
- ps2v2/databases/SeqSS/1c0mC
- ps2v2/databases/SeqSS/1c1dA
- ps2v2/databases/SeqSS/1c0pA
- ps2v2/databases/SeqSS/1c1eH
- ps2v2/databases/SeqSS/1c1gA
- ps2v2/databases/SeqSS/1c1kA
- ps2v2/databases/SeqSS/1c1lA
- ps2v2/databases/SeqSS/1c0wC
- ps2v2/databases/SeqSS/1c75A
- ps2v2/databases/SeqSS/1c3aA
- ps2v2/databases/SeqSS/1c3aB
- ps2v2/databases/SeqSS/1c3cA
- ps2v2/databases/SeqSS/1c1yA
- ps2v2/databases/SeqSS/1c1yB
- ps2v2/databases/SeqSS/1c3dA
- ps2v2/databases/SeqSS/1c3gA
- ps2v2/databases/SeqSS/1c3hA
- ps2v2/databases/SeqSS/1c2uA
- ps2v2/databases/SeqSS/1c3mA
- ps2v2/databases/SeqSS/1c2yA
- ps2v2/databases/SeqSS/1c89A
- ps2v2/databases/SeqSS/1c4eA
- ps2v2/databases/SeqSS/1c3pA
- ps2v2/databases/SeqSS/1c94A
- ps2v2/databases/SeqSS/1c4kA
- ps2v2/databases/SeqSS/1c5aA
- ps2v2/databases/SeqSS/1c96A
- ps2v2/databases/SeqSS/1c3yA
- ps2v2/databases/SeqSS/1c5cH
- ps2v2/databases/SeqSS/1c4oA
- ps2v2/databases/SeqSS/1c5dB
- ps2v2/databases/SeqSS/1c5eA
- ps2v2/databases/SeqSS/1c5dL
- ps2v2/databases/SeqSS/1c4qA
- ps2v2/databases/SeqSS/1c5lL
- ps2v2/databases/SeqSS/1c4xA
- ps2v2/databases/SeqSS/1c4zA
- ps2v2/databases/SeqSS/1c4zD
- ps2v2/databases/SeqSS/1d02B
- ps2v2/databases/SeqSS/1d06A
- ps2v2/databases/SeqSS/1c7dA
- ps2v2/databases/SeqSS/1c6rA
- ps2v2/databases/SeqSS/1c6sA
- ps2v2/databases/SeqSS/1c7kA
- ps2v2/databases/SeqSS/1c6vA
- ps2v2/databases/SeqSS/1c6wA
- ps2v2/databases/SeqSS/1c8bA
- ps2v2/databases/SeqSS/1c6vX
- ps2v2/databases/SeqSS/1c7nA
- ps2v2/databases/SeqSS/1c8cA
- ps2v2/databases/SeqSS/1c7sA
- ps2v2/databases/SeqSS/1c7vA
- ps2v2/databases/SeqSS/1c9bA
- ps2v2/databases/SeqSS/1c8nA
- ps2v2/databases/SeqSS/1c8nC
- ps2v2/databases/SeqSS/1c9fA
- ps2v2/databases/SeqSS/1c9hA
[truncated: 9,700 more entries]
