# Supplementary material for: (PS)2-v2: template-based protein structure prediction server
Source: BMC Bioinformatics. 2009 Oct 31;10:366. doi: 10.1186/1471-2105-10-366 (PMC2775752; doi:10.1186/1471-2105-10-366)
Supplement: Additional file 1 — Program. The (PS)2-v2 program. [file 1471-2105-10-366-S1.gz › ps2v2/bin/runpsipred]

#!/bin/tcsh

# This is a simple script which will carry out all of the basic steps
# required to make a PSIPRED V2 prediction. Note that it assumes that the
# following programs are in the appropriate directories:
# blastpgp - PSIBLAST executable (from NCBI toolkit)
# makemat - IMPALA utility (from NCBI toolkit)
# psipred - PSIPRED V2 program
# psipass2 - PSIPRED V2 program

# The name of the BLAST data bank
set dbname = /home/ps2v2/databases/blastdb/nrdb

# Where the NCBI programs have been installed
set ncbidir = /home/ps2v2/bin/blast-linux

# Where the PSIPRED V2 programs have been installed
set execdir = /home/ps2v2/bin/psipred/bin

# Where the PSIPRED V2 data files have been installed
set datadir = /home/ps2v2/bin/psipred/data

set basename = $1:r
set rootname = $basename:t
set outname = $basename.chk

\cp -f $1 psitmp.fasta

echo "Running PSI-BLAST with sequence" $1 "..."

$ncbidir/blastpgp -v 5000 -b 5000 -j 3 -m 6 -e 0.001 -h 0.001 -d $dbname -i psitmp.fasta -C psitmp.chk -Q $rootname.psm >& $rootname.blast

\cp -f psitmp.chk $rootname.chk

echo "Predicting secondary structure..."

echo psitmp.chk > psitmp.pn
echo psitmp.fasta > psitmp.sn
$ncbidir/makemat -P psitmp

echo Pass1 ...

$execdir/psipred psitmp.mtx $datadir/weights.dat $datadir/weights.dat2 $datadir/weights.dat3 $datadir/weights.dat4 > $rootname.ss

echo Pass2 ...

$execdir/psipass2 $datadir/weights_p2.dat 1 1.0 1.0 $rootname.ss2 $rootname.ss > $rootname.horiz

# Remove temporary files

echo Cleaning up ...
\rm -f psitmp.* error.log

echo "Final output files:" $rootname.ss2 $rootname.horiz
echo "Finished."
