# Supplementary material for: (PS)2-v2: template-based protein structure prediction server
Source: BMC Bioinformatics. 2009 Oct 31;10:366. doi: 10.1186/1471-2105-10-366 (PMC2775752; doi:10.1186/1471-2105-10-366)
Supplement: Additional file 1 — Program. The (PS)2-v2 program. [file 1471-2105-10-366-S1.gz › ps2v2/ps2v2.pm]

my $ps2v2 = "/home/ps2v2/ps2v2";
my $dbPath = "/home/ps2v2/ps2v2/databases";
my $ProQPath = "/home/ps2v2/bin/ProQ";

package runPsipred;

sub runPsipred {
	
	my @option = @_;
	my $seq_file = $option[0];

########## Run psipred ##########

	my @query = `cat $seq_file`;
	my $query = "";
	foreach my $record(@query) {
		chomp($record);
		$record =~ s/^\s+//;
		$record =~ s/\s+$//;
		next if($record =~ /^>/);
		$record =~ s/[^ACDEFGHIKLMNPQRSTVWYacdefghiklmnpqrstvwy]//g;
		$query = $query . uc($record);
	}
	open(OUT, ">query");
	print OUT (">query\n");
	print OUT ("$query\n");
	close(OUT);
	system("$ps2v2/bin/runpsipred query");

########## Parse psipred ##########

	my $ss = "";
	my $resi = "";
	my @psipred = `cat query.horiz`;
	foreach my $psipred(@psipred) {
		chomp($psipred);
		if($psipred =~ /^Pred:/) {
			my $temp = substr($psipred, 6, 60);
			$ss = $ss . $temp;
		}
		if($psipred =~ /^  AA:/) {
			my $temp = substr($psipred, 6, 60);
			$resi = $resi . $temp;
		}
	}
	my @resi = split(//, $resi);
	my @ss = split(//, $ss);
	my $len = @resi;

	open(OUT1, ">querySS1");
	open(OUT2, ">querySS2");
	print OUT1 (">query\n");
	print OUT2 (">query\n");
	for($i=0;$i<$len;$i++) {
		my $c = uc($resi[$i]) . lc($ss[$i]);
		my $symbo = convert($c);
		print OUT1 ("$symbo");
		print OUT2 ("$c");
	
	}
	print OUT1 ("\n");
	print OUT2 ("\n\n");
	close(OUT1);
	close(OUT2);
}

sub convert {
	my ($ch) = @_;
	my @tmp = split(//, $ch);
	if($tmp[1] eq "h") {
		if($tmp[0] eq "A" || $tmp[0] eq "R" || $tmp[0] eq "N" || $tmp[0] eq "D" || $tmp[0] eq "C" || $tmp[0] eq "Q" || $tmp[0] eq "E" || $tmp[0] eq "G" || $tmp[0] eq "H" || $tmp[0] eq "I" || $tmp[0] eq "L" || $tmp[0] eq "K" || $tmp[0] eq "M" || $tmp[0] eq "F" || $tmp[0] eq "P" || $tmp[0] eq "S" || $tmp[0] eq "T" || $tmp[0] eq "W" || $tmp[0] eq "Y" || $tmp[0] eq "V") {
			return(lc($tmp[0]));
		} else {
			return("");
		}
	} elsif($tmp[1] eq "e") {
		if($tmp[0] eq "A" || $tmp[0] eq "R" || $tmp[0] eq "N" || $tmp[0] eq "D" || $tmp[0] eq "C" || $tmp[0] eq "Q" || $tmp[0] eq "E" || $tmp[0] eq "G" || $tmp[0] eq "H" || $tmp[0] eq "I" || $tmp[0] eq "L" || $tmp[0] eq "K" || $tmp[0] eq "M" || $tmp[0] eq "F" || $tmp[0] eq "P" || $tmp[0] eq "S" || $tmp[0] eq "T" || $tmp[0] eq "W" || $tmp[0] eq "Y" || $tmp[0] eq "V") {
			return(uc($tmp[0]));
		} else {
			return("");
		}
	} elsif($tmp[1] eq "c") {
		if($tmp[0] eq "A") {
			return("b");
		}elsif($tmp[0] eq "R") {
			return("j");
		}elsif($tmp[0] eq "N") {
			return("o");
		}elsif($tmp[0] eq "D") {
			return("u");
		}elsif($tmp[0] eq "C") {
			return("z");
		}elsif($tmp[0] eq "Q") {
			return("B");
		}elsif($tmp[0] eq "E") {
			return("J");
		}elsif($tmp[0] eq "G") {
			return("O");
		}elsif($tmp[0] eq "H") {
			return("U");
		}elsif($tmp[0] eq "I") {
			return("Z");
		}elsif($tmp[0] eq "L") {
			return("0");
		}elsif($tmp[0] eq "K") {
			return("1");
		}elsif($tmp[0] eq "M") {
			return("2");
		}elsif($tmp[0] eq "F") {
			return("3");
		}elsif($tmp[0] eq "P") {
			return("4");
		}elsif($tmp[0] eq "S") {
			return("5");
		}elsif($tmp[0] eq "T") {
			return("6");
		}elsif($tmp[0] eq "W") {
			return("7");
		}elsif($tmp[0] eq "Y") {
			return("8");
		}elsif($tmp[0] eq "V") {
			return("9");
		}else {
			return("");
		}
	} else {
		return("");
	}
}

1;


package runS2A2;

sub runS2A2 {

########## Run S2A2 ##########

	system("$ps2v2/bin/s2a2search querySS1 $dbPath/SeqSS.s2a2 -M query.psm -W 0.5 -H -O result.s2a2 < $ps2v2/bin/parm");

########## Print alignment ##########

	open(RUN1, ">list.out");
	open(RUN2, ">list.all");
	mkdir("ss_aln", 0755);
	system("chmod 0755 'ss_aln'");
	my @record = `cat result.s2a2`;
	my $check = 0;
	my $count = 0;
	foreach my $record(@record) {
		if($check == 1) {
			chomp($record);
			last if(length($record) == 0);
			$count++;
			$record =~ s/\s+/ /g; 
			my @seq = split(/ /, $record);
			my @score = `$ps2v2/bin/s2a2align -i querySS2 -j $dbPath/SeqSS/$seq[0] -m query.psm -w 0.64`;
			chomp($score[0]);
			$evalue = $seq[4] if($count == 1);
			print RUN2 ("query\t$seq[0]\t$score[0]\t$seq[2]\t$seq[3]\t$seq[4]\n");
			if($count == 1 || ($count != 1 && $count <= 5  && ($seq[4]/$evalue) < 1 && $evalue <= 1e-3)) {
				print RUN1 ("query\t$seq[0]\t$score[0]\t$seq[2]\t$seq[3]\t$seq[4]\n");
				chomp($score[1]);
				chomp($score[2]);
				my @temp = split(/\t/, $score[0]);
				my $tmp_pdb = substr($seq[0], 0, 4);
				my $fileName = "pdb".$tmp_pdb.".ent.gz";
				my $divided = substr($fileName, 4, 2);
				if(!(-e "$dbPath/atom_files/pdb$tmp_pdb.ent")) {
					getPdb::ftp($tmp_pdb);
				}
				parsePdb::parseSeq($tmp_pdb);
				my $tmp_chain = substr($seq[0], 4, 1);
				$tmp_chain =~ s/^\s+//;
				$tmp_chain =~ s/\s+$//;
				open(OUT, ">ss_aln/$seq[0]");
				print OUT (">P1;query_$seq[0]\nsequence\:query\:$temp[3]\:\:$temp[4]\:\:\:\:\:\n$score[1]*\n");
				print OUT (">P1;$seq[0]\nstructure\:$tmp_pdb\:$temp[5]\:$tmp_chain\:$temp[6]\:$tmp_chain\:\:\:\:\n$score[2]*\n");
				close(OUT);
			}
		}
		if($record =~ /^The best scores are/)
		{
			$check = 1;
		}
		last if($count == 1);
	}
	close(RUN1);
	close(RUN2);
}

1;


package runDefo;

sub runDefo {

	my @option = @_;
	my $pdbId = $option[0];

########## Get SS sequence ##########

	$pdbId =~ s/\_//g;
	my $pdb_code = lc(substr($pdbId, 0, 4));
	my $pdb_file = "pdb".$pdb_code.".ent";
	if(!(-e "$dbPath/atom_files/$pdb_file")) {
		getPdb::ftp($pdb_code);
	}
	parsePdb::parseSeq($pdb_code);
	mkdir("dssp", 0755);
	system("chmod 0755 'dssp'");
	system("dsspcmbi $dbPath/atom_files/$pdb_file > dssp/$pdb_code.dssp");
	getSSeq::parseDssp($pdb_code);
	getSSeq::convert2SSeq($pdbId);

########## Print alignment ##########

	open(RUN1, ">list.all");
	open(RUN2, ">list.out");

	my @score = `$ps2v2/bin/s2a2align -i querySS2 -j tmpSS2 -m query.psm -w 0.64`;
	chomp($score[0]);
	print RUN1 ("query\t$pdbId\t$score[0]\n");
	print RUN2 ("query\t$pdbId\t$score[0]\n");
	chomp($score[1]);
	chomp($score[2]);
	my @temp = split(/\t/, $score[0]);
	my $tmp_pdb = substr($pdbId, 0, 4);
	my $tmp_chain = substr($pdbId, 4, 1);
	$tmp_chain =~ s/^\s+//;
	$tmp_chain =~ s/\s+$//;
	mkdir("ss_aln", 0755);
	system("chmod 0755 'ss_aln'");
	open(OUT, ">ss_aln/$pdbId");
	print OUT (">P1;query_$pdbId\nsequence\:query\:$temp[3]\:\:$temp[4]\:\:\:\:\:\n$score[1]*\n");
	print OUT (">P1;$pdbId\nstructure\:$tmp_pdb\:$temp[5]\:$tmp_chain\:$temp[6]\:$tmp_chain\:\:\:\:\n$score[2]*\n");
	close(OUT);

	close(RUN1);
	close(RUN2);
}

1;


package printAln;

sub printAln {

	my @pam = @_;
	my $mode = $pam[0];

########## Print alignment ##########

	%ResId = (A=>1, G=>2, V=>3, R=>4, K=>5, H=>6, D=>7, E=>8, C=>9, N=>10,
Q=>11, I=>12, L=>13, M=>14, P=>15, S=>16, T=>17, F=>18, W=>19, Y=>20);

	@blosum = (
[0,	 0,	 0,	 0,	 0,	 0,	 0,	 0,	 0,	 0,	 0,	 0,	 0,	 0,	 0,	 0,	 0,	 0,	 0,	 0,	 0],
[0,	 4,	 0,	 0,	-1,	-1,	-2,	-2,	-1,	 0,	-2,	-1,	-1,	-1,	-1,	-1,	 1,	 0,	-2,	-3,	-2],
[0,	 0,	 6,	-3,	-2,	-2,	-2,	-1,	-2,	-3,	 0,	-2,	-4,	-4,	-3,	-2,	 0,	-2,	-3,	-2,	-3],
[0,	 0,	-3,	 4,	-3,	-2,	-3,	-3,	-2,	-1,	-3,	-2,	 3,	 1,	 1,	-2,	-2,	 0,	-1,	-3,	-1],
[0,	-1,	-2,	-3,	 5,	 2,	 0,	-2,	 0,	-3,	 0,	 1,	-3,	-2,	-1,	-2,	-1,	-1,	-3,	-3,	-2],
[0,	-1,	-2,	-2,	 2,	 5,	-1,	-1,	 1,	-3,	 0,	 1,	-3,	-2,	-1,	-1,	 0,	-1,	-3,	-3,	-2],
[0,	-2,	-2,	-3,	 0,	-1,	 8,	-1,	 0,	-3,	 1,	 0,	-3,	-3,	-2,	-2,	-1,	-2,	-1,	-2,	 2],
[0,	-2,	-1,	-3,	-2,	-1,	-1,	 6,	 2,	-3,	 1,	 0,	-3,	-4,	-3,	-1,	 0,	-1,	-3,	-4,	-3],
[0,	-1,	-2,	-2,	 0,	 1,	 0,	 2,	 5,	-4,	 0,	 2,	-3,	-3,	-2,	-1,	 0,	-1,	-3,	-3,	-2],
[0,	 0,	-3,	-1,	-3,	-3,	-3,	-3,	-4,	 9,	-3,	-3,	-1,	-1,	-1,	-3,	-1,	-1,	-2,	-2,	-2],
[0,	-2,	 0,	-3,	 0,	 0,	 1,	 1,	 0,	-3,	 6,	 0,	-3,	-3,	-2,	-2,	 1,	 0,	-3,	-4,	-2],
[0,	-1,	-2,	-2,	 1,	 1,	 0,	 0,	 2,	-3,	 0,	 5,	-3,	-2,	 0,	-1,	 0,	-1,	-3,	-2,	-1],
[0,	-1,	-4,	 3,	-3,	-3,	-3,	-3,	-3,	-1,	-3,	-3,	 4,	 2,	 1,	-3,	-2,	-1,	 0,	-3,	-1],
[0,	-1,	-4,	 1,	-2,	-2,	-3,	-4,	-3,	-1,	-3,	-2,	 2,	 4,	 2,	-3,	-2,	-1,	 0,	-2,	-1],
[0,	-1,	-3,	 1,	-1,	-1,	-2,	-3,	-2,	-1,	-2,	 0,	 1,	 2,	 5,	-2,	-1,	-1,	 0,	-1,	-1],
[0,	-1,	-2,	-2,	-2,	-1,	-2,	-1,	-1,	-3,	-2,	-1,	-3,	-3,	-2,	 7,	-1,	-1,	-4,	-4,	-3],
[0,	 1,	 0,	-2,	-1,	 0,	-1,	 0,	 0,	-1,	 1,	 0,	-2,	-2,	-1,	-1,	 4,	 1,	-2,	-3,	-2],
[0,	 0,	-2,	 0,	-1,	-1,	-2,	-1,	-1,	-1,	 0,	-1,	-1,	-1,	-1,	-1,	 1,	 5,	-2,	-2,	-2],
[0,	-2,	-3,	-1,	-3,	-3,	-1,	-3,	-3,	-2,	-3,	-3,	 0,	 0,	 0,	-4,	-2,	-2,	 6,	 1,	 3],
[0,	-3,	-2,	-3,	-3,	-3,	-2,	-4,	-3,	-2,	-4,	-2,	-3,	-2,	-1,	-4,	-3,	-2,	 1,	11,	 2],
[0,	-2,	-3,	-1,	-2,	-2,	 2,	-3,	-2,	-2,	-2,	-1,	-1,	-1,	-1,	-3,	-2,	-2,	 3,	 2,	 7]
);

	my @list = `cat list.all`;
	open(OUT, ">align.html");
	print OUT ("<html><head><title>Alignment results</title></head><body><pre>\n");
	foreach my $list(@list)
	{
		my @temp = split(/\t/, $list);
		my @aln = ();
		if($mode eq "-m") {
			@aln = `$ps2v2/bin/s2a2align -i querySS2 -j tmpSS2 -m query.psm -w 0.64`;
		} else {
			@aln = `$ps2v2/bin/s2a2align -i querySS2 -j $dbPath/SeqSS/$temp[1] -m query.psm -w 0.64`;
		}
		chomp($aln[0]);
		chomp($aln[1]);
		chomp($aln[2]);
		chomp($aln[3]);
		chomp($aln[4]);
		my @info = split(/\t/, $aln[0]);
		my @seq1 = split(//, $aln[1]);
		my @seq2 = split(//, $aln[2]);
		my $check = "";
		my $len = @seq1;
		for($j=0;$j<$len;$j++) {
			if($seq1[$j] eq $seq2[$j]) {
				$check = $check . $seq1[$j];
			} elsif($blosum[$ResId{$seq1[$j]}][$ResId{$seq2[$j]}] > 0) {
				$check = $check . "+";
			} else {
				$check = $check . " ";
			}
		}

		$t = int($len/80);
		print OUT ("\n<a name='$temp[1]'></a>>$temp[1]\n\n");
		print OUT (" Template = $temp[1], Q_len = $info[0], S_len = $info[1], Score = $info[2]\n Aligned = $info[7]%, Identnties = $info[8]%, SS_identities = $info[9]%\n\n");
		my @num = split(/\t/, $aln[0]);
		my $q_start = $num[3];
		my $s_start = $num[5];
		for($j=0;$j<=$t;$j++) {
			$sub_string1 = substr($aln[1], $j*80, 80);
			$sub_1 = substr($aln[3], $j*80, 80);
			$sub_string5 = substr($check, $j*80, 80);
			$sub_2 = substr($aln[4], $j*80, 80);
			$sub_string2 = substr($aln[2], $j*80, 80);
		
			$sub_string3 = "";
			$sub_string4 = "";
			my @temp1 = split(//, $sub_1);
			my @temp2 = split(//, $sub_2);
			my $sub_len = @temp1;
			my $q = 0;
			my $s = 0;
			for($k=0;$k<$sub_len;$k++) {
				$q++ if($temp1[$k] ne "-");
				$s++ if($temp2[$k] ne "-");
				if($temp1[$k] eq $temp2[$k]) {
					$sub_string3 = $sub_string3 . uc($temp1[$k]);
					$sub_string4 = $sub_string4 . uc($temp2[$k]);
				} else {
					$sub_string3 = $sub_string3 . lc($temp1[$k]);
					$sub_string4 = $sub_string4 . lc($temp2[$k]);
				}
			}
			$q_end = $q_start + $q - 1;
			$s_end = $s_start + $s - 1;
			printf OUT ("Query: %3d %s %d\n", $q_start, $sub_string1, $q_end);
			print OUT ("           $sub_string3\n");
			print OUT ("           $sub_string5\n");
			print OUT ("           $sub_string4\n");
			printf OUT ("Sbjct: %3d %s %d\n\n", $s_start, $sub_string2, $s_end);
			$q_start = $q_end + 1;
			$s_start = $s_end + 1;
		}
	}
	print OUT ("</pre></body></html>\n");
	close(OUT);
}

1;


package tcoffeeMsa;

sub tcoffeeMsa {

########## Run t_coffee ##########

	my $folder1 = "tcoffee";

	mkdir($folder1, 0755);
	system("chmod 0755 $folder1");

	my @template = `ls ss_aln`;
	my $template_num = @template;
	my $target_seq = `cat query`;
	my $ali_seq = $target_seq;

	for($i=0;$i<$template_num;$i++) {
		chomp($template[$i]);
		my $pdb_seq = get_seq($template[$i]);
		$ali_seq = $ali_seq.$pdb_seq;
	}

	open(ALIGN, ">$folder1/msa");
	print ALIGN ("$ali_seq");
	close(ALIGN);

	chdir($folder1);
	system("t_coffee msa -output pir_aln,fasta_aln,clustalw -outorder input");
	chdir("..");

########## Parse t_coffee ##########

	my $folder2 = "tcf_aln";

	mkdir($folder2, 0755);
	system("chmod 0755 $folder2");

	for($i=0;$i<$template_num;$i++) {
		my $check1 = 0;
		my $check2 = 0;
		my $head_1 = "";
		my $head_2 = "";
		my $seq_1 = "";
		my $seq_2 = "";
		my $pass_seq_1 = "";
		my $pass_seq_2 = "";
		my $all_seq_hit = 0;

		my @aln = `cat tcoffee/msa.pir_aln`;
		foreach my $l (@aln) {
			if($l =~ /^>P1;query/) {
				$check1 = 1;
				chomp($l);
				$head_1 = $l."_$template[$i]\n"."sequence\:query\:\:\:\:\:\:\:\:\n";
			}
			if($l =~ /^>P1;$template[$i]/) {
				$check2 = 1;
				$head_2 = $l."structure\:".substr($template[$i], 0, 4)."\:\:".substr($template[$i], 4, 1)."\:\:".substr($template[$i], 4, 1)."\:\:\:\:\n";
			}
			if($l !~ /^>/ && $l !~ /^\*/ && $check1 == 1) {
				chomp($l);
				$seq_1 = $seq_1.$l;
			}
			if($l !~ /^>/ && $l !~ /^\*/ && $check2 == 1) {
				chomp($l);
				$seq_2 = $seq_2.$l;
			}
			if($l =~ /^\*/ && $check1 == 1) {
				$check1 = 0;
				$seq_1 = $seq_1."\*";
			}
			if($l =~ /^\*/ && $check2 == 1) {
				$check2 = 0;
				$seq_2 = $seq_2."\*";
			}
		}
		my $aln_long = length($seq_1);
		for($j=0;$j<$aln_long;$j++) {
			$ch1 = uc(substr($seq_1,$j,1));
			$ch2 = uc(substr($seq_2,$j,1));
			if(!($ch1 eq "-" && $ch2 eq "-")) {
				$pass_seq_1 = $pass_seq_1.$ch1;
				$pass_seq_2 = $pass_seq_2.$ch2;
			}
		}
		my $aln_name = $template[$i];
		$seq_len = length($pass_seq_1);
		$t = int($seq_len/75);
		open(ALN, ">$folder2/$aln_name");
		print ALN ("$head_1");
		for($j=0;$j<=$t;$j++) {
			$sub_string = substr($pass_seq_1,$j*75,75);
			print ALN ("$sub_string\n");
		}
		print ALN ("$head_2");
		for($j=0;$j<=$t;$j++) {
			$sub_string = substr($pass_seq_2,$j*75,75);
			print ALN ("$sub_string\n");
		}
		close(ALN);
	}
}


sub get_seq {
	
	my @option = @_;
	my $template = $option[0];
	my $pdb_seq = "";
	my $check = 0;
	
	open(ALL, "tmpL30.pir");
	while(<ALL>) {
		if($_ =~ /^>/ && $_ =~ /$template$/) {
			$pdb_seq = ">$template\n";
			$check = 1;
		}
		if($_ !~ /^>/ && $check == 1 && $_ !~ /^structure/) {
			if($_ !~ /\*$/) {
				$pdb_seq = $pdb_seq.$_;
			}
			else {
				$_ =~ s/\*$//;
				$pdb_seq = $pdb_seq.$_;
				last;
			}
		}
	}
	close(ALL);
	return($pdb_seq);
}

1;


package combineAln;

sub combineAln {

########## Run CombineAln ##########

	my $table_folder = "table";

	mkdir($table_folder, 0755);
	system("chmod 0755 $table_folder");

	my $count = 0;
	my @template = `ls ss_aln`;
	my $template_num = @template;

	for($k=0;$k<$template_num;$k++) {
		$count++;
		chomp($template[$k]);

		my @blast = `cat ss_aln/$template[$k]`;
		my @tcoffee = `cat tcf_aln/$template[$k]`;

		my $check1 = 0;
		my $check2 = 0;
		my $blast_q_seq = "";
		my $blast_s_seq = "";
		my $tcoffee_q_seq = "";
		my $tcoffee_s_seq = "";		

		$bls_score = 2;
		$tcf_score = 1;

		foreach my $blast (@blast)
		{
			chomp($blast);
			if($blast =~ /^>P1;query/)
			{
				$check1 = 1;
			}
			if($blast =~ /^>P1;/ && $blast !~ /^>P1;query/)
			{
				$check2 = 1;
			}
			if($blast !~ /^>/ && $blast =~ /^sequence/ && $check1 == 1)
			{
				my @parse2 = split(/\:/, $blast);
				$bls_q_start = $parse2[2];
			}
			if($blast !~ /^>/ && $blast !~ /^sequence/ && $check1 == 1)
			{
				$blast_q_seq = $blast_q_seq.$blast;
			}
			if($blast !~ /^>/ && $blast =~ /^structure/ && $check2 == 1)
			{
				my @parse2 = split(/\:/, $blast);
				$bls_s_start = $parse2[2];
			}
			if($blast !~ /^>/ && $blast !~ /^structure/ && $check1 == 0 && $check2 == 1)
			{
				$blast_s_seq = $blast_s_seq.$blast;
			}
			if($blast =~ /\*$/ && $check1 == 1)
			{
				$check1 = 0;
			}
			if($blast =~ /\*$/ && $blast == 1)
			{
				$check2 = 0;
			}
		}

		foreach my $tcoffee (@tcoffee)
		{
			chomp($tcoffee);
			if($tcoffee =~ /^>P1;query/)
			{
				$check1 = 1;
			}
			if($tcoffee =~ /^>P1;/ && $tcoffee !~ /^>P1;query/)
			{
				$check2 = 1;
			}
			if($tcoffee !~ /^>/ && $tcoffee !~ /^sequence/ && $check1 == 1)
			{
				$tcoffee_q_seq = $tcoffee_q_seq.$tcoffee;
			}
			if($tcoffee !~ /^>/ && $tcoffee !~ /^structure/ && $check1 == 0 && $check2 == 1)
			{
				$tcoffee_s_seq = $tcoffee_s_seq.$tcoffee;
			}
			if($tcoffee =~ /\*$/ && $check1 == 1)
			{
				$check1 = 0;
			}
			if($tcoffee =~ /\*$/ && $check2 == 1)
			{
				$check2 = 0;
			}
		}

		$blast_q_seq =~ s/\*$//;
		$blast_s_seq =~ s/\*$//;
		$tcoffee_q_seq =~ s/\*$//;
		$tcoffee_s_seq =~ s/\*$//;

		$query = $tcoffee_q_seq;
		$query =~ s/\-+//g;
		$sbjct = $tcoffee_s_seq;
		$sbjct =~ s/\-+//g;

		my $query_len = length($query);
		my $sbjct_len = length($sbjct);

		my @table = ();

		for($i=1;$i<=$query_len;$i++)
		{
			for($j=1;$j<=$sbjct_len;$j++)
			{
				$table[$i][$j] = "-";
			}
		}

		my $blast_q_count = $bls_q_start - 1;
		my $blast_s_count = $bls_s_start - 1;

		$n = length($blast_q_seq);
		for($i=0;$i<$n;$i++)
		{
			$ch1 = substr($blast_q_seq,$i,1);
			$ch2 = substr($blast_s_seq,$i,1);
			if($ch1 ne "-" && $ch2 ne "-")
			{
				$blast_q_count++;
				$blast_s_count++;
				$table[$blast_q_count][$blast_s_count] = $table[$blast_q_count][$blast_s_count]+$bls_score;
			}
			if($ch1 ne "-" && $ch2 eq "-")
			{
				$blast_q_count++;
				$table[$blast_q_count][$blast_s_count] = $table[$blast_q_count][$blast_s_count]+$bls_score;
			}
			if($ch1 eq "-" && $ch2 ne "-")
			{
				$blast_s_count++;
				$table[$blast_q_count][$blast_s_count] = $table[$blast_q_count][$blast_s_count]+$bls_score;
			}
		}

		my $tcoffee_q_count = 0;
		my $tcoffee_s_count = 0;

		$n = length($tcoffee_q_seq);
		for($i=0;$i<$n;$i++)
		{
			$ch1 = substr($tcoffee_q_seq,$i,1);
			$ch2 = substr($tcoffee_s_seq,$i,1);
			if($ch1 ne "-" && $ch2 ne "-")
			{
				$tcoffee_q_count++;
				$tcoffee_s_count++;
				$table[$tcoffee_q_count][$tcoffee_s_count] = $table[$tcoffee_q_count][$tcoffee_s_count]+$tcf_score;
			}
			if($ch1 ne "-" && $ch2 eq "-")
			{
				$tcoffee_q_count++;
				$table[$tcoffee_q_count][$tcoffee_s_count] = $table[$tcoffee_q_count][$tcoffee_s_count]+$tcf_score;
			}
			if($ch1 eq "-" && $ch2 ne "-")
			{
				$tcoffee_s_count++;
				$table[$tcoffee_q_count][$tcoffee_s_count] = $table[$tcoffee_q_count][$tcoffee_s_count]+$tcf_score;
			}
		}

		open(OUT, ">$table_folder/$template[$k]");
		for($i=1;$i<=$query_len;$i++)
		{
			for($j=1;$j<=$sbjct_len;$j++)
			{
				print OUT ("$table[$i][$j]");
			}
			print OUT ("\n");
		}
		close(OUT);
	}
}

1;


package buildAln;

sub buildAln {

########## Run BuildAln ##########

	my $modeller_folder = "modeller";
	mkdir($modeller_folder, 0755);
	system("chmod 0755 $modeller_folder");

	@table_array = ();

	my @template = `ls ss_aln`;
	my $template_num = @template;
	for($k=0;$k<$template_num;$k++)
	{
		chomp($template[$k]);
		my @table = `cat table/$template[$k]`;
		my @tcf = `cat tcf_aln/$template[$k]`;

		my $check1 = 0;
		my $check2 = 0;
		my $tcf_q_seq = "";
		my $tcf_s_seq = "";

		foreach my $tcf (@tcf)
		{
			chomp($tcf);
			if($tcf =~ /^>P1;query/)
			{
				$check1 = 1;
			}
			if($tcf =~ /^>P1;/ && $tcf !~ /^>P1;query/)
			{
				$check2 = 1;
			}
			if($tcf !~ /^>/ && $tcf !~ /^sequence/ && $check1 == 1)
			{
				$tcf_q_seq = $tcf_q_seq.$tcf;
			}
			if($tcf !~ /^>/ && $tcf !~ /^structure/ && $check1 == 0 && $check2 == 1)
			{
				$tcf_s_seq = $tcf_s_seq.$tcf;
			}
			if($tcf =~ /\*$/ && $check1 == 1)
			{
				$check1 = 0;
			}
			if($tcf =~ /\*$/ && $check2 == 1)
			{
				$check2 = 0;
			}
		}

		$tcf_q_seq =~ s/\*$//;
		$tcf_s_seq =~ s/\*$//;

		$query = $tcf_q_seq;
		$query =~ s/\-+//g;
		$sbjct = $tcf_s_seq;
		$sbjct =~ s/\-+//g;

		@table_array = ();
		my $count = 0;

		foreach my $table (@table)
		{
			chomp($table);
			next if(length($table) == 0);
			$count++;
			$len = length($table);
			for($i=1;$i<=$len;$i++)
			{
				$table_array[$count][$i] = substr($table,$i-1,1);
			}
		}

		open(OUT, ">table/$template[$k].way");
		print OUT ("x = $count\n");
		print OUT ("y = $len\n");

		my $m = $count;
		my $n = $len;

		print OUT ("m = $m\n");
		print OUT ("n = $n\n");
		print OUT ("Query:\n$query\n");
		print OUT ("Sbjct:\n$sbjct\n");

		fill($m, $n, 3);
		fill($m, $n, 2);
		fill($m, $n, 1);

		for($i=1;$i<=$m;$i++)
		{
			for($j=1;$j<=$n;$j++)
			{
				print OUT ("$table_array[$i][$j]");
			}
			print OUT ("\n");
		}


		my $q = "";
		my $s = "";
		my $x = 0;
		my $y = 0;

		my $check = 0;
		my $check3 = 0;

		for($z=1;$z<=$len;$z++)
		{
			for($i=$m;$i>=1;$i--)
			{
				if(($table_array[$i][$z] ne '-') && ($check != 1))
				{
					$x = $i;
					$y = $z;
					if($x != 1 && $y == 1)
					{
						$q = substr($query,0,$x-1);
						for($j=1;$j<=$x-1;$j++)
						{
							$s = $s . '-';
						}
					}
					if($x == $y && $x != 1)
					{
						$q = substr($query,0,$x-1);
						$s = substr($sbjct,0,$y-1);
					}
					if($x != 1 && $y != 1 && $x != $y)
					{
						$q = substr($query,0,$x-1);
						$s = substr($sbjct,0,$y-1);
						for($j=1;$j<=$x-$y;$j++)
						{
							$s = '-' . $s;
						}				
					}
					$ch1 = substr($query,$x-1,1);
					$ch2 = substr($sbjct,$y-1,1);
					$q = $q . $ch1;
					$s = $s . $ch2;
					$check = 1;
				}
			}
			if($check == 1)
			{
				last;
			}

			for($i=$n;$i>=1;$i--)
			{
				if(($table_array[$z][$i] ne '-') && ($check != 1) && ($check3 != 1))
				{
					$x = $z;
					$y = $i;
					if($y != 1 && $x == 1)
					{
						for($j=1;$j<=$y-1;$j++)
						{
							$q = $q . '-';
						}
						$s = substr($sbjct,0,$y-1);
					}
					if($x == $y && $y != 1)
					{
						$q = substr($query,0,$x-1);
						$s = substr($sbjct,0,$y-1);
					}
					if($y != 1 && $x != 1 && $x != $y)
					{
						$q = substr($query,0,$x-1);
						for($j=1;$j<=$y-$z;$j++)
						{
							$q = '-' . $q;
						}
						$s = substr($sbjct,0,$y-1);
					}
					$ch1 = substr($query,$x-1,1);
					$ch2 = substr($sbjct,$y-1,1);
					$q = $q . $ch1;
					$s = $s . $ch2;
					$check3 = 1;
				}
			}
			if($check3 == 1)
			{
				last;
			}
		}	

		do
		{
			if($table_array[$x+1][$y+1] =~ /^\*/)
			{
				$x++;
				$y++;
				$ch1 = substr($query,$x-1,1);
				$ch2 = substr($sbjct,$y-1,1);
				$q = $q . $ch1;
				$s = $s . $ch2;
			}
			elsif($table_array[$x+1][$y] =~ /^\*/)
			{
				$x++;
				$ch1 = substr($query,$x-1,1);
				$ch2 = '-';
				$q = $q . $ch1;
				$s = $s . $ch2;
			}
			elsif($table_array[$x][$y+1] =~ /^\*/)
			{
				$y++;
				$ch1 = '-';
				$ch2 = substr($sbjct,$y-1,1);
				$q = $q . $ch1;
				$s = $s . $ch2;
			}
			else
			{
				$x_check = 0;
				$y_check = 0;
				for($i=$x+1;$i<=$m;$i++)
				{
					if($table_array[$i][$y] =~ /^\*/)
					{
						$x_check = 1;
					}
				}
				for($i=$y+1;$i<=$n;$i++)
				{
					if($table_array[$x][$i] =~ /^\*/)
					{
						$y_check = 1;
					}
				}
				if($x_check == 1)
				{
					$x++;
					$table_array[$x][$y] = '*';
					$ch1 = substr($query,$x-1,1);
					$ch2 = '-';
					$q = $q . $ch1;
					$s = $s . $ch2;
				}
				if($y_check == 1)
				{
					$y++;
					$table_array[$x][$y] = '*';
					$ch1 = '-';
					$ch2 = substr($sbjct,$y-1,1);
					$q = $q . $ch1;
					$s = $s . $ch2;
				}
			}
		}while(($x != $m) || ($y != $n));


		print OUT ("Query:\n$q\n");
		print OUT ("Sbjct:\n$s\n");

		close(OUT);

		$q = $q . "\*";
		$s = $s . "\*";
		my $seq_len = length($q);
		$t = int($seq_len/75);

		my $aln_name = "query_$template[$k].aln";

		open(OUT, ">$modeller_folder/$aln_name");

		print OUT (">P1;query_$template[$k]\n");
		print OUT ("sequence\:query\:\:\:\:\:\:\:\:\n");
		for($i=0;$i<=$t;$i++)
		{
			my $sub_string = substr($q,$i*75,75);
			print OUT ("$sub_string\n");
		}

		my $all_seq_hit = 0;
		my $head = "";
		open(ALL_SEQ, "tmpL30.pir");
		while(<ALL_SEQ>)
		{
			if($_ =~ /^>P1;$template[$k]/ && $all_seq_hit == 0)
			{
				$all_seq_hit = 1;
				$head = $head.$_;
			}
			if($_ =~ /^structure/ && $all_seq_hit == 1)
			{
				$head = $head.$_;
				$all_seq_hit = 0;
				last;
			}
		}
		close(ALL_SEQ);

		print OUT ("$head");
		for($i=0;$i<=$t;$i++)
		{
			my $sub_string = substr($s,$i*75,75);
			print OUT ("$sub_string\n");
		}
		close(OUT);


sub fill {
	
	my @option = @_;
	my $x_len = $option[0];
	my $y_len = $option[1];
	my $score = $option[2];
	my $k = 0;
	my $l = 0;
	my $m = 0;
	my $n = 0;
	
	for($i=1;$i<=$x_len;$i++)
	{
		for($j=1;$j<=$y_len;$j++)
		{
			if($table_array[$i][$j] == $score)
			{
				$table_array[$i][$j] = '*';
				if($table_array[$i-1][$j-1] eq '*' || ($table_array[$i-1][$j-1] =~ /^\d/ && $table_array[$i-1][$j] =~ /^\d/ && $table_array[$i-1][$j-1] >= $table_array[$i-1][$j]))
				{
					for($k=$i-1;$k>=1;$k--)
					{
						for($l=$j;$l<=$y_len;$l++)
						{
							$table_array[$k][$l] = '-';
						}
					}
				}
				else
				{
					for($k=$i-1;$k>=1;$k--)
					{
						for($l=$j+1;$l<=$len;$l++)
						{
							$table_array[$k][$l] = '-';
						}
					}
				}
				
				if($table_array[$i+1][$j+1] eq '*' || ($table_array[$i+1][$j+1] =~ /^\d/ && $table_array[$i+1][$j] =~ /^\d/ && $table_array[$i+1][$j+1] >= $table_array[$i+1][$j]))
				{
					for($m=$i+1;$m<=$x_len;$m++)
					{
						for($n=$j;$n>=1;$n--)
						{
							$table_array[$m][$n] = '-';
						}
					}
				}
				else
				{
					for($m=$i+1;$m<=$count;$m++)
					{
						for($n=$j-1;$n>=1;$n--)
						{
							$table_array[$m][$n] = '-';
						}
					}
				}
			}
		}
	}
}
}
}

1;


package runModeller;

sub runModeller {

########## Creat top ##########

	my @list = `ls modeller`;
	foreach my $list(@list) {
		my @seq = ();
		my $knows = "";
		chomp($list);
		my $count = 0;
		my @aln = `cat modeller/$list`;
		foreach my $aln(@aln) {
			chomp($aln);
			if($aln =~ /^>P1/) {
				my @temp = split(/\;/, $aln);
				$seq[$count] = $temp[1];
				$count++;
			}
		}
		for($i=1;$i<$count;$i++) {
			$knows = $knows . "\'$seq[$i]\' ";
		}

$top_command = "INCLUDE
SET ATOM_FILES_DIRECTORY = '$dbPath/atom_files'
SET ALNFILE     = '$list'
SET KNOWNS      = $knows
SET SEQUENCE    = '$seq[0]'
SET OUTPUT_CONTROL = 1 1 1 1 1
CALL ROUTINE = 'model'
";
		open(OUT, ">modeller/$seq[0].top");
		print OUT ("$top_command");
		close(OUT);
	}

########## Run modeller ##########

	chdir("modeller");
	my $count = 0;
	my @list = `ls *.top`;

	foreach my $list(@list) {
		chomp($list);
		system("mod6v2 $list");
	}
	chdir("..");
}

1;


package checkProQ;

sub checkProQ {

########## Convert to CASP format ##########

	my $pdb_folder = "pdb_model";

	system("rm -rf $pdb_folder") if(-e $pdb_folder);
	mkdir($pdb_folder, 0755);
	system("chmod 0755 $pdb_folder");

	system("rm -rf ProQ") if(-e "ProQ");
	mkdir("ProQ", 0755);
	system("chmod 0755 ProQ");

	my $new_list = "";
	my @list = `cat list.out`;
	my $num = @list;
	for($i=0;$i<$num;$i++)
	{
		chomp($list[$i]);
		my @record = split(/\t/, $list[$i]);
		my $pdb = "query_" . $record[1] . ".B99990001";
		next if(!(-e "modeller/$pdb"));
		$new_list = $new_list . $list[$i] . "\n";
		my $count = $i + 1;
		my $file_name = "model_" . $count;
		if(length($record[1]) == 4)
		{
			$parent = lc(substr($record[1], 0, 4));
		} else {
			$parent = lc(substr($record[1], 0, 4)) . "_" . uc(substr($record[1], 4, 1));
		}
	
		my $info = `grep '^query' list.out | grep $record[1]`;
		my @info = split(/\t/, $info);
		my $Qlen = $info[2];
		my $start = $info[5];
		my $stop = $info[6];
		my $aligned = $info[9];
	
		my @atom = `grep ^ATOM modeller/$pdb`;
		my $head = "";
		my $ter = "TER\nEND\n";
	
########## multi_add ##########

		if(!-e "../domain2") {
			my $unalign1 = $start - 1;
			my $unalign2 = $Qlen - $stop;
			if($unalign1 >= $unalign2 && $unalign1 > 40) {
#				system("rm -rf domain2") if(-e "domain2");	#multi_add
				mkdir("domain2", 0755);	#multi_add
				system("chmod 0755 domain2");	#multi_add
				my @query = `cat query`;
				chomp($query[1]);
				my $unalignSeq = substr($query[1], 0, $unalign1+10);
				open(OUT, ">domain2/query.ori");
				print OUT (">query\_1\_1\n");
				print OUT ("$unalignSeq");
				close(OUT);
			} elsif($unalign2 > $unalign1 && $unalign2 > 40) {
#				system("rm -rf domain2") if(-e "domain2");	#multi_add
				mkdir("domain2", 0755);	#multi_add
				system("chmod 0755 domain2");	#multi_add
				my @query = `cat query`;
				chomp($query[1]);
				my $subStart = $stop-10;
				my $unalignSeq = substr($query[1], $subStart, $Qlen);
				open(OUT, ">domain2/query.ori");
				print OUT (">query\_2\_$subStart\n");
				print OUT ("$unalignSeq");
				close(OUT);
			}
		}

########## End of multi_add ##########
	
		open(OUT, ">$pdb_folder/$file_name.pdb");
		print OUT ("$head");
	
########## Check Aligned Length 90% ##########
	
		if($aligned > 90) {
			foreach my $atom(@atom)
			{
				my $temp = substr($atom, 0, 66);
				print OUT ("$temp\n");
			}
		} else {
			foreach my $atom(@atom)
			{
				my $ResNum = substr($atom, 22, 4);
				$ResNum =~ s/^\s+//;
				$ResNum =~ s/\s+$//;
				if($ResNum >= $start && $ResNum <= $stop) {
					my $temp = substr($atom, 0, 66);
					print OUT ("$temp\n");
				}
			}
		}
		print OUT ("$ter");
		close(OUT);
	
########## Check Model Quality by ProQ ##########
	
		my $total_ss = "";
		my @ss = `grep Pred query.horiz`;
		foreach my $ss(@ss) {
			chomp($ss);
			$ss =~ s/^Pred: //;
			$total_ss = $total_ss . $ss;
		}
		system("cp $pdb_folder/$file_name.pdb ProQ/");
		if($aligned > 90) {
			open(OUT, ">ProQ/$file_name.ss");
			print OUT ("$total_ss");
			close(OUT);
			chdir("ProQ");
			system("$ProQPath/ProQ -model $file_name.pdb -ss $file_name.ss > $file_name.ProQ");
			chdir("..");
		} else {
			my $sub_ss = substr($total_ss, ($start-1), ($stop-$start+1));
			open(OUT, ">ProQ/$file_name.ss");
			print OUT ("$sub_ss");
			close(OUT);
			chdir("ProQ");
			my $frac = $aligned / 100;
			system("$ProQPath/ProQ -model $file_name.pdb -ss $file_name.ss -frac $frac > $file_name.ProQ");
			chdir("..");
		}
		my $ProQResult = `cat ProQ/$file_name.ProQ`;
		print("$ProQResult\n\n");
	}
	print("The predicted structure is in the \"$pdb_folder\" folder.\n\n");
	
	open(OUT, ">list.new");
	print OUT ("$new_list");
	close(OUT);
}

1;


package runModeller2;

sub runModeller2 {

	if(-e "pdb_model/model_1.pdb" && -e "domain2/pdb_model/model_1.pdb") {
		mkdir("combine", 0755);
		system("chmod 0755 combine");
		mkdir("combine/atom_files", 0755);
		system("chmod 0755 combine/atom_files");
		system("cp modeller/*.B99990001 combine/atom_files/domain_1.pdb");
		system("cp domain2/modeller/*.B99990001 combine/atom_files/domain_2.pdb");
	}

########## Creat top ##########

	chdir("combine");

	mkdir("modeller", 0755);
	system("chmod 0755 modeller");

	my $knows = "'domain_1' 'domain_2'";

	my $top_command = "INCLUDE
SET ATOM_FILES_DIRECTORY = './:../../atom_files:../atom_files'
SET ALNFILE     = 'combine.aln'
SET KNOWNS      = $knows
SET SEQUENCE    = 'query'
SET OUTPUT_CONTROL = 1 1 1 1 1
CALL ROUTINE = 'model'
";

	open(OUT, ">modeller/combine.top");
	print OUT ("$top_command");
	close(OUT);

########## Creat aln ##########

#	for total sequence
	my @query = `cat ../query`;
	chomp($query[1]);
	my $queryLen = length($query[1]);
	system("cp ../query.horiz ./") if(-e "../query.horiz");
	system("cp ../list.all ./") if(-e "../list.all");

#	for first template
	system("cp ../list.out ./");
	my $info1 = `cat ../list.out`;
	my @info1 = split(/\t/, $info1);
	my $start1 = $info1[5];
	my $stop1 = $info1[6];
	my $domainSeq1 = substr($query[1], $start1-1, $stop1-$start1+1);
	for($i=1;$i<$start1;$i++) {
		$domainSeq1 = "-" . $domainSeq1;
	}
	for($i=$stop1+1;$i<=$queryLen;$i++) {
		$domainSeq1 = $domainSeq1 . "-";
	}

#	for second template
	my $info2 = `cat ../domain2/list.out`;
	chomp($info2);
	my @info2 = split(/\t/, $info2);
	my $start2 = $info2[5];
	my $stop2 = $info2[6];
	my @temp = `cat ../domain2/query.ori`;
	chomp($temp[0]);
	my @info3 = split(/_/, $temp[0]);
	my $newStart = $info2[5]+$info3[2];
	my $newStop = $info2[6]+$info3[2];
	my $infoOut = "$info2[0]\t$info2[1]\t$queryLen\t$info2[3]\t$info2[4]\t$newStart\t$newStop\t$info2[7]\t$info2[8]\t$info2[9]\t$info2[10]\t$info2[11]\t$info2[12]\t$info2[13]\t$info2[14]\t$info2[15]\t$info2[16]\n";
	open(OUT, ">>list.out");
	print OUT ("$infoOut");
	close(OUT);
	my $domainSeq2 = "";
	if($info3[1] == 2) {
		$domainSeq2 = substr($query[1], $info3[2]+$start2-1, $stop2-$start2+1);
		for($i=1;$i<$info3[2]+$start2;$i++) {
			$domainSeq2 = "-" . $domainSeq2;
		}
		for($i=$info3[2]+$start2+($stop2-$start2+1);$i<=$queryLen;$i++) {
			$domainSeq2 = $domainSeq2 . "-";
		}
	} else {
		$domainSeq2 = substr($query[1], $start2-1, $stop2-$start2+1);
		for($i=1;$i<$start2;$i++) {
			$domainSeq2 = "-" . $domainSeq2;
		}
		for($i=$stop2+1;$i<=$queryLen;$i++) {
			$domainSeq2 = $domainSeq2 . "-";
		}
	}

	open(OUT, ">modeller/combine.aln");
	print OUT (">P1;query\nsequence\:query\:1\:\:$queryLen\:\:\:\:\:\n$query[1]*\n");
	print OUT (">P1;domain_1\nstructure\:domain_1\:$start1\:\:$stop1\:\:\:\:\:\n$domainSeq1*\n");
	print OUT (">P1;domain_2\nstructure\:domain_2\:$start2\:\:$stop2\:\:\:\:\:\n$domainSeq2*\n");
	close(OUT);

	print("Structure modeling (combining two domains) ...\n");
	chdir("modeller");
	system("mod6v2 combine.top");
	chdir("..");
}

1;


package checkProQ2;

sub checkProQ2 {

########## Convert to CASP format ##########

	my $pdb_folder = "pdb_model";

	system("rm -rf $pdb_folder") if(-e $pdb_folder);
	mkdir($pdb_folder, 0755);
	system("chmod 0755 $pdb_folder");

	system("rm -rf ProQ") if(-e "ProQ");
	mkdir("ProQ", 0755);
	system("chmod 0755 ProQ");

	my $file_name = "model_1";
	my $pdb = "query.B99990001";
	my $parent = "";
	my @info = ();
	my $Qlen = 0;
	my $start = 10000;
	my $stop = -10000;
	my $startTer = 10000;
	my $stopTer = -10000;
	my $aligned = 0;

	if(!(-e "modeller/$pdb")) {
		exit;
	}

	my $new_list = "";
	my @list = `cat list.out`;
	my $num = @list;
	for($i=0;$i<$num;$i++)
	{
		chomp($list[$i]);
		my @record = split(/\t/, $list[$i]);
		next if(!(-e "modeller/$pdb"));
		$new_list = $new_list . $list[$i] . "\n";
	
		if(length($record[1]) == 4)
		{
			$parent = $parent . lc(substr($record[1], 0, 4)) . " "; 
		} else {
			$parent = $parent . lc(substr($record[1], 0, 4)) . "_" . uc(substr($record[1], 4, 1)) . " ";
		}
	
		@info = split(/\t/, $list[$i]);
		$Qlen = $info[2];
		if($info[5] < $start) {
			$start = $info[5];
			$startTer = $info[6];
		}
		if($info[6] > $stop) {
			$stop = $info[6];
			$stopTer = $info[5];
		}
	}

	if(($stopTer-$startTer) > 20) {
		open(OUT, ">longLoop");
		close(OUT);
	}

	$aligned = ($stop-$start+1)/$Qlen*100;
	
	my @atom = `grep ^ATOM modeller/$pdb`;
	my $head = "";
	my $ter = "TER\nEND\n";
	open(OUT, ">$pdb_folder/$file_name.pdb");
	print OUT ("$head");
	
########## Check Aligned Length 90% ##########
	
	if($aligned > 90) {
		foreach my $atom(@atom)
		{
			my $temp = substr($atom, 0, 66);
			print OUT ("$temp\n");
		}
	} else {
		foreach my $atom(@atom)
		{
			my $ResNum = substr($atom, 22, 4);
			$ResNum =~ s/^\s+//;
			$ResNum =~ s/\s+$//;
			if($ResNum >= $start && $ResNum <= $stop) {
				my $temp = substr($atom, 0, 66);
				print OUT ("$temp\n");
			}
		}
	}
	print OUT ("$ter");
	close(OUT);
		
########## Check Model Quality by ProQ ##########
	
	my $total_ss = "";
	my @ss = `grep Pred query.horiz`;
	foreach my $ss(@ss) {
		chomp($ss);
		$ss =~ s/^Pred: //;
		$total_ss = $total_ss . $ss;
	}
	system("cp $pdb_folder/$file_name.pdb ProQ/");
	if($aligned > 90) {
		open(OUT, ">ProQ/$file_name.ss");
		print OUT ("$total_ss");
		close(OUT);
		chdir("ProQ");
		system("$ProQPath/ProQ -model $file_name.pdb -ss $file_name.ss > $file_name.ProQ");
		chdir("..");
	} else {
		my $sub_ss = substr($total_ss, ($start-1), ($stop-$start+1));
		open(OUT, ">ProQ/$file_name.ss");
		print OUT ("$sub_ss");
		close(OUT);
		chdir("ProQ");
		my $frac = $aligned / 100;
		system("$ProQPath/ProQ -model $file_name.pdb -ss $file_name.ss -frac $frac > $file_name.ProQ");
		chdir("..");
	}

	my $ProQResult = `cat ProQ/$file_name.ProQ`;
	print("$ProQResult\n\nThe predicted structure is in the \"combine\/$pdb_folder\" folder.\n\n");

	open(OUT, ">list.new");
	print OUT ("$new_list");
	close(OUT);

	open(OUT, ">align.html");
	my @align1 = `cat ../align.html`;
	my @align2 = `cat ../domain2/align.html`;
	print OUT ("<html><head><title>Alignment results</title></head><body><pre>\n\n");
	my $check = 0;
	foreach my $align1(@align1) {
		last if($align1 =~ /^<a/ && $check == 1);
		print OUT ("$align1") if($check == 1);
		if($align1 =~ /^<a/ && $check == 0) {
			$check = 1;
			my @temp = split(/\'/, $align1);
			print OUT ("$temp[0]");
			print OUT ("\'domain1\'");
			print OUT ("$temp[2]");
		}
	}

	$check = 0;
	my @temp1 = `cat ../domain2/query.ori`;
	chomp($temp1[0]);
	my @temp2 = split(/_/, $temp1[0]);

	foreach my $align2(@align2) {
		last if($align2 =~ /^<a/ && $check == 1);
		if($check == 1) {
			if($align2 =~ /^Query/ && $temp2[1] == 2) {
				$align2 =~ s/\s+/ /g;
				my @temp = split(/ /, $align2);
			
				$temp[1] = $temp[1] + $temp2[2];
				chomp($temp[3]);
				$temp[3] = $temp[3] + $temp2[2];
				printf OUT ("Query: %3d %s %d\n", $temp[1], $temp[2], $temp[3]);
			} else {
				print OUT ("$align2");
			}
		}
		if($align2 =~ /^<a/ && $check == 0) {
			$check = 1;
			my @temp = split(/\'/, $align2);
			print OUT ("$temp[0]");
			print OUT ("\'domain2\'");
			print OUT ("$temp[2]");
		}
	}
	print OUT ("</pre></body></html>");
	close(OUT);
}

1;


package getPdb;

sub ftp {
	my @pdb = @_;
	$pdb = "pdb".lc($pdb[0]).".ent.gz";
	my $divided = substr($pdb, 4, 2);

	use Net::FTP;
	my $server = 'ftp.wwpdb.org';
	my $user = 'anonymous';
	my $pw = 'anonymous';
	
	$ftp = Net::FTP->new($server, Debug => 0, Timeout => 10) or die "Cannot connect to $server: $@";
	$ftp->login($user, $pw) or die "Could not login.\n";
	$ftp->cwd("/pub/pdb/data/structures/divided/pdb/$divided") or die "Cannot change working directory.\n";
	if($ftp->get($pdb, "$dbPath/atom_files/$pdb")) {
		$ftp->quit;
		system("gzip -d $dbPath/atom_files/$pdb");
		return 1;
	} else {
		$ftp->quit;
		return 0;
	}
}

1;


package parsePdb;

sub parseSeq {
	my @param = @_;
	$pdb_name = lc($param[0]);
	$folder = $param[1];

	$pdb_name = "pdb".$pdb_name.".ent";
	my @pdb = `cat $dbPath/atom_files/$pdb_name`;
	$protein_check = 0;
	$first = 1;
	$pdbid = "";
	$compnd = "";
	$source = "";
	$method = "";
	$resolution = "";
	$seq = "";
	$num_seq = "";
	$pdbid = substr($pdb_name,3,4);
	$pdbid = lc($pdbid);
	$record = "";
	$num_record = "";
	foreach my $l(@pdb)
	{
		if($l =~ /^COMPND/) {
			chomp($l);
			$compnd = $compnd." ".substr($l,10,60);
			$compnd =~ s/^\s+//;
			$compnd =~ s/\s+$//;
		}
		if($l =~ /^SOURCE/) {
			chomp($l);
			$source = $source." ".substr($l,10,60);
			$source =~ s/^\s+//;
			$source =~ s/\s+$//;
		}
		if($l =~ /^EXPDTA/) {
			$method = substr($l,10,1);
		}
		if($l =~ /^REMARK   2 RESOLUTION\./) {
			chomp($l);
			$l = substr($l,0,38);
			$l =~ s/\s+$//;
			if($l =~ /ANGSTROMS\.$/) {
				$resolution = substr($l,22,5);
#				if(length($method) == 0)
#				{
					$method = "X";
#				}
			} else {
				$resolution = "-1.00";
			}
		}
		if($l =~ /^MODRES/) {
			my $het_chain = substr($l,16,1);
			my $het_num = substr($l,18,5);
			$het_num =~ s/^\s+//;
			$het_num =~ s/\s+$//;
			my $het_name = $het_chain . $het_num;
			my $check_res = substr($l,12,3);
			if($check_res eq "MSE") {
				my $het_res = substr($l,24,3);
				$het_table{$het_name} = $het_res;
			}
		}
		if($l =~ /^HETATM/) {
			$ca = substr($l,13,4);
			if($ca eq "CA  " || $ca eq "CA A") {
				my $het_chain = substr($l,21,1);
				my $het_num = substr($l,22,5);
				$het_num =~ s/^\s+//;
				$het_num =~ s/\s+$//;
				my $het_name = $het_chain . $het_num;
				foreach my $check (keys %het_table) {
					if($het_name eq $check) {
						$protein_check = 1;
						if($first == 1) {
							$first_res_num = substr($l,22,5);
							$chain = substr($l,21,1);
							$chain =~ s/^\s+//;
							$chain =~ s/\s+$//;
							$first = 0;
						}
						$res = get_chr($het_table{$het_name});
						$seq = $seq.$res;
						$res_num = substr($l,22,5);
						$res_seq = $res_num;
						$res_seq =~ s/^\s+//;
						$res_seq =~ s/\s+$//;
						$num_seq = $num_seq.$res_seq."\t";
					}
				}
			}
		}
		if($l =~ /^ATOM/) {
			$ca = substr($l,13,4);
			if($ca eq "CA  " || $ca eq "CA A") {
				$protein_check = 1;
				if($first == 1) {
					$first_res_num = substr($l,22,5);
					$chain = substr($l,21,1);
					$chain =~ s/^\s+//;
					$chain =~ s/\s+$//;
					$first = 0;
				}
				$res = get_chr(substr($l,17,3));
				$seq = $seq.$res;
				$res_num = substr($l,22,5);
				$res_seq = $res_num;
				$res_seq =~ s/^\s+//;
				$res_seq =~ s/\s+$//;
				$num_seq = $num_seq.$res_seq."\t";
			}
		}
		if($l =~ /^TER/ && $protein_check == 1 && length($seq) < 30) {
			$chain = "";
			$seq = "";
			$num_seq = "";
			$protein_check = 0;
			$first = 1;
		}
		if($l =~ /^TER/ && $protein_check == 1 && length($seq) >= 30) {
			$compnd = substr($compnd,0,80);
			$source = substr($source,0,80);
			$compnd =~ s/:/ /g;
			$source =~ s/:/ /g;
			$seq_len = length($seq);
			$t = int ($seq_len/75);
			$record = $record.">P1;$pdbid$chain\n";
			$num_seq =~ s/^\s+//;
			$num_seq =~ s/\s+$//;
			$num_record = $num_record .">$pdbid$chain\n" . $num_seq . "\n";
#			$record = $record."structure$method\:$pdbid\:$first_res_num\:$chain\:$res_num\:$chain\:$compnd\:$source\:$resolution\:-1.00\n";
			$record = $record."structure\:$pdbid\:$first_res_num\:$chain\:$res_num\:$chain\:\:\:$resolution\:-1.00\n";
			for($i=0;$i<=$t;$i++) {
				$sub_seq = substr($seq,$i*75,75);
				if($i < $t) {
					$record = $record."$sub_seq\n";
				} else {
					$record = $record."$sub_seq*\n";
				}
			}
			$chain = "";
			$seq = "";
			$num_seq = "";
			$protein_check = 0;
			$first = 1;
		}
		if($l =~ /^ENDMDL/) {
			last;
		}
	}
	open(ALL_CHAIN, ">>tmpL30.pir");
	print ALL_CHAIN ("$record");
	close(ALL_CHAIN);

	open(NUM_SEQ, ">>tmpL30.num");
	print NUM_SEQ ("$num_record");
	close(NUM_SEQ);
}

sub get_chr
{
	my ($ch) = @_;
	return("A") if($ch eq "ALA");
	return("R") if($ch eq "ARG");
	return("N") if($ch eq "ASN" || $ch eq "ASX");
	return("D") if($ch eq "ASP");
	return("C") if($ch eq "CYS");
	return("Q") if($ch eq "GLN" || $ch eq "GLX");
	return("E") if($ch eq "GLU");
	return("G") if($ch eq "GLY");
	return("H") if($ch eq "HIS");
	return("I") if($ch eq "ILE");
	return("L") if($ch eq "LEU");
	return("K") if($ch eq "LYS");
	return("M") if($ch eq "MET");
	return("F") if($ch eq "PHE");
	return("P") if($ch eq "PRO");
	return("S") if($ch eq "SER");
	return("T") if($ch eq "THR");
	return("W") if($ch eq "TRP");
	return("Y") if($ch eq "TYR");
	return("V") if($ch eq "VAL");
}

1;


package getSSeq;

sub parseDssp {
	my @param = @_;
	my $seq_name = $param[0];
	my $check = 0;
	my $count = 0;

	my $dssp_name = $seq_name.".dssp";
	my @dssp = `cat dssp/$dssp_name`;
	my $line = @dssp;

	my $seq = "";
	my $seq_num = "";
	my $chain = "";
	my $seq_ss = "";

	open(NUM, ">dssp/dssp.num");
	open(SS, ">dssp/dssp.ss");
	open(SEQ, ">dssp/dssp.seq");
		
	foreach my $dssp(@dssp)
	{
		chomp($dssp);
		$count++;
		if($check == 1 && $dssp !~ /\!/)
		{
			my $res_num = substr($dssp, 5, 5);
			$res_num =~ s/^\s+//;
			$res_num =~ s/\s+$//;
			$seq_num = $seq_num . $res_num . "\t";
			$chain = substr($dssp, 11, 1);
			$chain =~ s/^\s+//;
			$chain =~ s/\s+$//;
			my $res = substr($dssp, 13, 1);
			$res =~ s/^\s+//;
			$res =~ s/\s+$//;
			$seq = $seq . $res;
			my $res_ss = substr($dssp, 16, 1);
			$res_ss =~ s/^\s+//;
			$res_ss =~ s/\s+$//;
			if(length($res_ss) == 0)
			{
				$res_ss = '_';
			}
			$seq_ss = $seq_ss . $res_ss;
		}
		if($check == 1 && length($seq) < 20 && ($dssp =~ /\!\*/ || $count == $line))
		{
			$seq = "";
			$seq_num = "";
			$chain = "";
			$seq_ss = "";
		}
		if($check == 1 && length($seq) >= 20 && ($dssp =~ /\!\*/ || $count == $line))
		{
			$seq_num =~ s/^\s+//;
			$seq_num =~ s/\s+$//;
			print NUM (">$seq_name$chain\n$seq_num\n");
			print SS (">$seq_name$chain\n$seq_ss\n");
			print SEQ (">$seq_name$chain\n$seq\n");
			$seq = "";
			$seq_num = "";
			$chain = "";
			$seq_ss = "";
		}
		if($dssp =~ /^  #/)
		{
			$check = 1;
		}
	}
	close(NUM);
	close(SS);
	close(SEQ);
}

sub convert2SSeq {
	my @param = @_;
	my $seqname = $param[0];
	my @dssp_ss = `cat dssp/dssp.ss`;
	my @dssp_num = `cat dssp/dssp.num`;
	my $line = @dssp_ss;

	for($i=0;$i<$line;$i++)
	{
		chomp($dssp_ss[$i]);
		chomp($dssp_num[$i]);
		if($dssp_ss[$i] =~ /^>/)
		{
			$dssp_ss[$i] =~ s/^>//;
			$name = $dssp_ss[$i];
		}
		else
		{
			my @parse_ss = split(//, $dssp_ss[$i]);
			my @parse_num = split(/\t/, $dssp_num[$i]);
			my $len = @parse_ss;
			for($j=0;$j<$len;$j++)
			{
				if($parse_ss[$j] eq "H" || $parse_ss[$j] eq "G" || $parse_ss[$j] eq "I")
				{
					$parse_ss[$j] = "H";
				}
				elsif($parse_ss[$j] eq "E" || $parse_ss[$j] eq "B")
				{
					$parse_ss[$j] = "E";
				}
				else
				{
					$parse_ss[$j] = "C";
				}
				$dssp_num_seq{$name}{$parse_num[$j]} = $parse_ss[$j];
			}
			$dssp_count{$name} = $len;
		}
	}

	my @all_num = `cat tmpL30.num`;
	foreach my $all_num(@all_num)
	{
		chomp($all_num);
		if($all_num =~ /^>/)
		{
			$all_num =~ s/^>//;
			$name = $all_num;
		}
		else
		{
			my @parse = split(/\t/, $all_num);
			my $count = 1;
			foreach my $parse(@parse)
			{
				$num_seq{$name}[$count] = $parse;
				$count++;
			}
		}
	}

	my @all_pir = `cat tmpL30.pir`;
	foreach my $all_pir(@all_pir)
	{
		chomp($all_pir);
		if($all_pir =~ /^>/)
		{
			$count = 1;
			$all_pir =~ s/^>P1;//;
			$name = $all_pir;
		}
		elsif($all_pir =~ /^structure/)
		{
			$pir_info{$name} = $all_pir;
		}
		else
		{
			my @parse = split(//, $all_pir);
			foreach my $parse(@parse)
			{
				$pir_seq{$name}[$count] = $parse;
				$count++;
			}
			if($all_pir =~ /\*$/)
			{
				$pir_seq_count{$name} = $count - 1;
			}
		}
	}

	my $temp = "";
	open(OUT, ">tmpSS2");
	print OUT (">$seqname\n");
	for($i=1;$i<$pir_seq_count{$seqname};$i++)
	{
		if($dssp_num_seq{$seqname}{$num_seq{$seqname}[$i]} ne "H" && $dssp_num_seq{$seqname}{$num_seq{$seqname}[$i]} ne "E" && $dssp_num_seq{$seqname}{$num_seq{$seqname}[$i]} ne "C")
		{
			$temp = $temp . uc($pir_seq{$seqname}[$i]) . "c";
		}
		else
		{
			$temp = $temp . uc($pir_seq{$seqname}[$i]) . lc($dssp_num_seq{$seqname}{$num_seq{$seqname}[$i]});
		}
	}
	print OUT ("$temp\n\n");
	close(OUT);
}

1;


__END__
