# Supplementary material for: (PS)2-v2: template-based protein structure prediction server
Source: BMC Bioinformatics. 2009 Oct 31;10:366. doi: 10.1186/1471-2105-10-366 (PMC2775752; doi:10.1186/1471-2105-10-366)
Supplement: Additional file 1 — Program. The (PS)2-v2 program. [file 1471-2105-10-366-S1.gz › ps2v2/ps2v2]

#!/usr/bin/perl

if ($#ARGV != 0 && $#ARGV != 2) {
	print "\nUsage: ps2v2 seq_file (-m [pdbId], i.e. 2i46_A)\n\n";
	exit 1;
}

my $seq_file = $ARGV[0];
my $mode = $ARGV[1];
my $pdbId = $ARGV[2];

BEGIN{unshift @INC, "/home/ps2v2/ps2v2"}
use ps2v2;

runPsipred::runPsipred($seq_file);
if($mode eq "-m") {
	runDefo::runDefo($pdbId);
} else {
	runS2A2::runS2A2();
}
printAln::printAln($mode);
print("T-coffee alignment ...\n");
tcoffeeMsa::tcoffeeMsa();
print("Target-template alignment ...\n\n");
combineAln::combineAln();
buildAln::buildAln();
print("Structure modeling ...\n");
runModeller::runModeller();
checkProQ::checkProQ();

if(-e "domain2" && $mode ne "-m") {
	chdir("domain2");
	runPsipred::runPsipred("query.ori");
	runS2A2::runS2A2();
	printAln::printAln($mode);
	print("T-coffee alignment ...\n");
	tcoffeeMsa::tcoffeeMsa();
	print("Target-template alignment ...\n\n");
	combineAln::combineAln();
	buildAln::buildAln();
	print("Structure modeling ...\n");
	runModeller::runModeller();
	checkProQ::checkProQ();
	chdir("..");
	runModeller2::runModeller2();
	chdir("combine");
	checkProQ2::checkProQ2();
	chdir("..");
}
