# Supplementary material for: (PS)2-v2: template-based protein structure prediction server
Source: BMC Bioinformatics. 2009 Oct 31;10:366. doi: 10.1186/1471-2105-10-366 (PMC2775752; doi:10.1186/1471-2105-10-366)
Supplement: Additional file 1 — Program. The (PS)2-v2 program. [file 1471-2105-10-366-S1.gz › ps2v2/README]

(PS)2-v2 RELEASE NOTES
======================

(PS)2 Version 2.0: Protein Stricture Prediction Server

By Chih-Chieh Chen, Jenn-Kang Hwang & Jinn-Moon Yang, October 2009


Here are some very brief notes on using the (PS)2-v2 software.

Before running (PS)2-v2, please check the ps2v2.pl, ps2v2.pm and bin/runpsipred scripts
to see if the path variables are set to wherever you have installed the program 
and data files.


Installation
------------

To unpack tarball:
   tar -xzvf ps2v2.tar.gz


In order to run the program you need some additional programs:
DSSP, PSIBLAST, PSIPRED, T-coffee, Modeller6v2, Naccess, Stride and ProQ.

	DSSP can be downloaded from http://swift.cmbi.kun.nl/gv/dssp/.

	PSIBLAST  from ftp://ftp.ncbi.nih.gov.

	PSIPRED from http://bioinf.cs.ucl.ac.uk/downloads/psipred/psipred261.tar.gz.

	T-coffee from http://www.tcoffee.org/Projects_home_page/t_coffee_home_page.html.

	Modeller6v2 from http://salilab.org/modeller/.

	Naccess from http://wolf.bms.umist.ac.uk/naccess/.

	Stride from ftp://ftp.ebi.ac.uk//pub/software/unix/stride/src/stride.tar.gz.

	ProQ from http://www.sbc.su.se/~bjorn/ProQ/ProQv1.2.tar.gz.


For ps2v2 to run you need to specify where it is located, where ps2v2 is 
located. Add this lines to your .cshrc.

csh:
set path = ($path full_path_to_the_ps2v2_directory)


Usage
-----

% ps2v2 seq_file -m [template_pdbId]

	-m  using a specific PDB chain as the template


Example runs:
Run ps2v2 with the template(s) selected from s2a2search
% ps2v2 test.seq

Run ps2v2 with a specific template structure
% ps2v2 test.seq -m 2i46_A
