# Supplementary material for: (PS)2-v2: template-based protein structure prediction server
Source: BMC Bioinformatics. 2009 Oct 31;10:366. doi: 10.1186/1471-2105-10-366 (PMC2775752; doi:10.1186/1471-2105-10-366)
Supplement: Additional file 1 — Program. The (PS)2-v2 program. [file 1471-2105-10-366-S1.gz › ps2v2/databases/SeqSS/1a6zA]

>1a6zA
RcScHeSeLeHeYeLeFeMeGeAeSeEcQcDcLcGcLcSeLcFcEeAeLeGeYeVeDcDcQeLeFeVeFeYeDeHcEcScRcRcVeEePeRcTcPcWcVcScScRcIcScScQcMhWhLhQhLhShQhShLhKhGhWhDhHhMhFhThVhDhFhWhThIhMhEhNcHcNcHcScKcEcScHcTeLeQeVeIeLeGeCeEeMeQcEcDcNcScTeEeGeYeWeKeYeGeYeDcGcQeDeHeLeEeFeCePhDhThLcDeWeReAeAcEcPhRhAhWhPhThKhLhEhWhEhRcHcKcIhRhAhRhQhNhRhAhYhLhEhRcDhChPhAhQhLhQhQhLhLhEhLhGhRcGcVcLcDcQcQcVePcPcLeVeKeVeTeHeHeVeTcScScVcTeTeLeReCeReAeLeNeYeYePcQcNcIcTeMeKeWeLeKeDcKcQePeMcDcAhKhEhFcEcPcKcDeVeLePeNcGcDcGcTcYeQeGeWeIeTeLeAeVePcPcGcEhEhQhRhYeTeCeQeVeEeHcPcGcLcDcQcPcLeIeVeIeWc
